# Supplementary material for: Understanding Social Dimensions in Wildlife Conservation: Multiple Stakeholder Views
Source: Animals (Basel). 2022 Mar 23;12(7):811. doi: 10.3390/ani12070811 (PMC8996913; doi:10.3390/ani12070811)
Supplement: Supplementary file 1 [file animals-12-00811-s001.zip]

Archive with 1 entries (1 files):
- animals-1573659-supplementary.pdf
